# Supplementary material for: Drug repurposing in traditional Chinese medicine: from empirical wisdom to modern therapeutic strategies
Source: Front Pharmacol. 2025 Jul 31;16:1631727. doi: 10.3389/fphar.2025.1631727 (PMC12350352; doi:10.3389/fphar.2025.1631727)
Supplement: Supplementary file 1 [file DataSheet3.csv]

Tool / Database	Type	Main Function / Description	Official Website
Chem3D	Molecular Modeling Tool	Prepares and visualizes ligand 3D structures.	https://www.perkinelmer.com
Protein Data Bank (PDB)	Structural Database	Provides 3D structures of proteins and nucleic acids for docking studies.	https://www.rcsb.org/
PyMOL	Molecular Visualization Tool	Visualizes molecular structures and prepares proteins for docking.	https://www.pymol.org
AutoDock	Docking Software	Performs molecular docking using Lamarckian Genetic Algorithm; predicts ligand binding poses.	http://autodock.scripps.edu/
AutoDock Vina	Docking Software	Enhanced version of AutoDock with improved speed and accuracy in binding affinity prediction.	http://vina.scripps.edu/
GOLD	Docking Software	Employs genetic algorithms for flexible ligand docking into protein binding sites.	https://www.ccdc.cam.ac.uk/solutions/csd-discovery/components/gold/
GROMACS	MD Simulation Software	High-performance MD engine for simulating biomolecular systems with various force fields.	https://www.gromacs.org/
NAMD	MD Simulation Software	Scalable MD tool optimized for large biomolecular systems and parallel computing.	https://www.ks.uiuc.edu/Research/namd/
AMBER	MD Simulation Software	Advanced suite for MD simulations using its own or other force fields; excels at free energy calculations.	https://ambermd.org/
AMBER Force Field	Force Field	Commonly used with AMBER software for accurate simulation of proteins and ligands.	https://ambermd.org/antechamber/
CHARMM	Force Field / MD Suite	All-atom force field and simulation program for macromolecules; widely used in biophysics.	https://www.charmm.org/
