# Supplementary material for: Drug repurposing in traditional Chinese medicine: from empirical wisdom to modern therapeutic strategies
Source: Front Pharmacol. 2025 Jul 31;16:1631727. doi: 10.3389/fphar.2025.1631727 (PMC12350352; doi:10.3389/fphar.2025.1631727)
Supplement: Supplementary file 2 [file DataSheet1.csv]

Tool / Database	Type	Main Function / Description	Official Website
TCMSP	TCM-specific Database	Provides data on chemical composition, pharmacokinetics (ADME), and pharmacological effects.	http://tcmsp-e.com/
ETCM	TCM-specific Database	Integrates herb-compound-target-disease relationships.	http://www.tcmip.cn/ETCM/
TCMID	TCM-specific Database	Supports construction of compound-target-disease networks.	http://www.megabionet.org/tcmid/
Herb	TCM-specific Database	Focuses on herb-target interactions.	http://herb.ac.cn/
HPRD	Protein Interaction Database	Contains detailed protein-protein interaction (PPI) data.	http://www.hprd.org/
GeneCards	Human Gene Database	Provides gene-disease associations with relevance scores.	https://www.genecards.org/
GEO (GEO2R)	Gene Expression Database	Offers transcriptomic datasets; GEO2R is used for differential expression analysis.	https://www.ncbi.nlm.nih.gov/geo/geo2r/
Venny 2.1	Visualization Tool	Generates Venn diagrams to visualize overlapping genes/targets.	https://bioinfogp.cnb.csic.es/tools/venny/
STITCH	Chemical Interaction Database	Explores interactions between chemicals and proteins.	http://stitch.embl.de/
ChEMBL	Bioactive Compound Database	Contains data on bioactive molecules with drug-like properties.	https://www.ebi.ac.uk/chembl/
OMIM	Genetic Disorder Database	Lists disease-gene associations, focusing on inherited conditions.	https://www.omim.org/
MINT	Protein Interaction Database	Provides protein-protein interaction data.	https://mint.bio.uniroma2.it/
Cytoscape	Network Visualization Tool	Visualizes complex biological networks, including herb-compound-target-disease and PPI networks.	https://cytoscape.org/
CytoHubba(plugin)	Cytoscape Plugin	Performs topology analysis to identify hub genes/proteins in networks.	http://apps.cytoscape.org/apps/cytohubba
MCODE(plugin)	Cytoscape Plugin	Detects densely connected regions (clusters) in PPI networks.	http://apps.cytoscape.org/apps/mcode
DAVID	Functional Annotation Tool	Conducts GO and KEGG pathway enrichment analyses.	https://david.ncifcrf.gov/
