# Supplementary material for: Drug repurposing in traditional Chinese medicine: from empirical wisdom to modern therapeutic strategies
Source: Front Pharmacol. 2025 Jul 31;16:1631727. doi: 10.3389/fphar.2025.1631727 (PMC12350352; doi:10.3389/fphar.2025.1631727)
Supplement: Supplementary file 3 [file DataSheet2.csv]

A Discovery of Clinically Approved Formula FBRP for Repositioning to Treat HCC by Inhibiting PI3K/AKT/NF-��B Activation
Constituents and Anti-Hyperuricemia Mechanism of Traditional Chinese Herbal Formulae Erding Granule
Comparable clinical advantages identification of three formulae on rheumatic disease using a modular-based network proximity approach
Effects of Naodesheng tablets on amyloid beta-induced dysfunction: A traditional Chinese herbal formula with novel therapeutic potential in Alzheimer's disease revealed by systems pharmacology
Repositioning of clinically approved drug Bazi Bushen capsule for treatment of Aizheimer's disease using network pharmacology approach and in vitro experimental validation
Calculating the similarity between prescriptions to find their new indications based on graph neural network
New indication of Chuankezhi injection for steroid-resistant focal segmental glomerulosclerosis and its mechanism of action
Pathway-based prediction of the therapeutic effects and mode of action of custom-made multiherbal medicines
NMPA-approved traditional Chinese medicine-Pingwei Pill: new indication for colistin recovery against MCR-positive bacteria infection
A deep learning-based drug repurposing screening and validation for anti-SARS-CoV-2 compounds by targeting the cell entry mechanism
Systems Pharmacology-Based Approach of Connecting Disease Genes in Genome-Wide Association Studies with Traditional Chinese Medicine
Exploring the pathways of drug repurposing and Panax ginseng treatment mechanisms in chronic heart failure: a disease module analysis perspective
Exploring the pharmacological mechanism of Xianlingubao against diabetic osteoporosis based on network pharmacology and molecular docking: An observational study
Bioinformatics-based drug repositioning and prediction of the main active ingredients and potential mechanisms of action for the efficacy of Dan-Lou tablet
Elucidating direct kinase targets of compound Danshen dropping pills employing archived data and prediction models
ETCM v2.0: An update with comprehensive resource and rich annotations for traditional Chinese medicine
Signaling repurposable drug combinations against COVID-19 by developing the heterogeneous deep herb-graph method
Artemisinin elevates ergosterol levels of Candida albicans to synergise with amphotericin B against oral candidiasis
Large-Scale Target Identification of Herbal Medicine Using a Reverse Docking Approach
A computational framework of host-based drug repositioning for broad-spectrum antivirals against RNA viruses
Shirebi granules ameliorate acute gouty arthritis by inhibiting NETs-induced imbalance between immunity and inflammation
TCMBank: bridges between the largest herbal medicines, chemical ingredients, target proteins, and associated diseases with intelligence text mining
A framework for the targeted selection of herbs with similar efficacy by exploiting drug repositioning technique and curated biomedical knowledge
Identification of Active Molecules against Thrombocytopenia through Machine Learning
Modulation of circadian clock by crude drug extracts used in Japanese Kampo medicine
Effect of Berberine on Cardiovascular Disease Risk Factors: A Mechanistic Randomized Controlled Trial
Molecular Docking Studies on the Anti-viral Effects of Compounds From Kabasura Kudineer on SARS-CoV-2 3CLpro
Drug repurposing in alternative medicine: herbal digestive Sochehwan exerts multifaceted effects against metabolic syndrome
Predicting new indications of compounds with a network pharmacology approach: Liuwei Dihuang Wan as a case study
KampoDB, database of predicted targets and functional annotations of natural medicines
DSGOST inhibits tumor growth by blocking VEGF/VEGFR2-activated angiogenesis
Quantitative and systems pharmacology 4. Network-based analysis of drug pleiotropy on coronary artery disease
Exploring the molecular mechanisms of Traditional Chinese Medicine components using gene expression signatures and connectivity map
Verification of the Potential Targets of the Herbal Prescription Sochehwan for Drug Repurposing Processes as Deduced by Network Pharmacology
Identifying Novel Therapeutic Opportunities for Dilated Cardiomyopathy: A Bioinformatics Approach to Drug Repositioning and Herbal Medicine Prediction
TarKG: a comprehensive biomedical knowledge graph for target discovery
Computational Prediction of Potential Inhibitors of the Main Protease of SARS-CoV-2
Predicting Herb-disease Associations Through Graph Convolutional Network
In SilicoScreening of Potential Spike Glycoprotein Inhibitors of SARS-CoV-2 with Drug Repurposing Strategy
Accurate prediction of drug-target interactions in Chinese and western medicine by the CWI-DTI model
Screening and identification of HTNVpv entry inhibitors with high-throughput pseudovirus-based chemiluminescence
Biomarker Expression Profiling in Cervix Carcinoma Biopsies Unravels WT1 as a Target of Artesunate
Literature-Based Drug Repurposing in Traditional Chinese Medicine: Reduced Inflammatory M1 Macrophage Polarization by Jisil Haebaek Gyeji-Tang Alleviates Cardiovascular Disease In Vitro and Ex Vivo
Skin barrier repair efficacy and safety evaluation of an extract from Gardenia jasminoides J.Ellis
Repurposing cyclovirobuxine D as a novel inhibitor of colorectal cancer progression via modulating the CCT3/YAP axis
Optimization and identification of potential targets of obacunone against sepsis
Screening and identification of potential targets of carthamin against sepsis]
Personalizing Chinese medicine by integrating molecular features of diseases and herb ingredient information: application to acute myeloid leukemia
Combined drug repurposing and virtual screening strategies with molecular dynamics simulation identified potent inhibitors for SARS-CoV-2 main protease (3CLpro)
database of predicted targets and functional annotations of natural medicines.
Molecular Docking Studies on the Anti-viral Effects of Compounds From Kabasura Kudineer on SARS-CoV-2 3CL(pro)
Application of Reverse Docking in the Research of Small Molecule Drugs and Traditional Chinese Medicine.
In Silico Screening of Potential Spike Glycoprotein Inhibitors of SARS-CoV-2 with Drug Repurposing Strategy
Screening and identification of HTNV(pv) entry inhibitors with high-throughput pseudovirus-based chemiluminescence
Identification and verification of effective components of Huanghuai for dysfunctional uterine bleeding based on network pharmacology and molecular docking
Exploring the molecular mechanisms of Traditional Chinese Medicine components using gene expression signatures and connectivity map. Computer methods and programs in biomedicine
Literature-Based Drug Repurposing in Traditional Chinese Medicine: Reduced Inflammatory M1 Macrophage Polarization by Jisil Haebaek Gyeji-Tang Alleviates Cardiovascular Disease In Vitro and Ex Vivo.
TarKG: a comprehensive biomedical knowledge graph for target discovery. Bioinformatics
Anti-platelet aggregation and anti-thrombotic mechanism of Trichosanthis Fructus combined with aspirin based on network pharmacology
